# Supplementary material for: Addressing Cognitive Bias in Adolescents with Neurodevelopmental Disorders Using 3-D Animated Serious Games
Source: Pediatr Rep. 2025 Feb 25;17(2):28. doi: 10.3390/pediatric17020028 (PMC11932302; doi:10.3390/pediatric17020028)
Supplement: Supplementary file 1 [file pediatrrep-17-00028-s001.zip]

Archive with 2 entries (2 files):
- pediatrrep-3403800-supplementary S1.pdf
- pediatrrep-3403800-supplementary S2.pdf
